# Supplementary material for: Bioinformatics Tools and Approaches for Virus Discovery in Genomic Data: A Systematic Review
Source: Viruses. 2025 Nov 24;17(12):1538. doi: 10.3390/v17121538 (PMC12737545; doi:10.3390/v17121538)
Supplement: Supplementary file 1 [file viruses-17-01538-s001.zip]

Archive with 1 entries (1 files):
- viruses-3925371-Table S1.xlsx
