# Supplementary material for: Bioinformatics Tools and Approaches for Virus Discovery in Genomic Data: A Systematic Review
Source: Viruses. 2025 Nov 24;17(12):1538. doi: 10.3390/v17121538 (PMC12737545; doi:10.3390/v17121538)
Supplement: Supplementary file 1 [file viruses-17-01538-s001.zip › viruses-3925371-Table S1.xlsx]

## Sheet: Sheet1
№	Tool	Methodology	Database source	Training Data size	Viral Specialization	Resource	Year	Input file format	input sequence type	doi	CI	suitable for unknown viruses (yes/no)	Input Type	Minimum Contig Length	Best perfomance	Advantages	Limitations	Benchmark Datasets	Comparison Tools/Methods	Performance Metrics (vs Comparison Tools/Methods)
1	BLAST	Pairwise alignment	NCBI RefSeq Viral	18 740 RefSeq Nucleotides, 3416981 complete nucleotides (Aug 2025)	DNA viruses, RNA, eukaryotic viruses, phages (bacteriophages) and archaeal viruses, and protein queries across all viral taxa	https://www.ncbi.nlm.nih.gov/labs/virus/vssi/#/	1990	fasta	Nucleotide or amino acid sequences	https://doi.org/10.1016/S0022-2836(05)80360-2 https://doi.org/10.1186/1471-2105-10-421	120903	NO	- Assembled contigs - Scaffolds / draft genomes - Full genomes - Protein-coding gene sequences	-	≥ 50-100 bp for reliable statistics	- Universal local-alignment standard - Detects homology between highly diverged sequences - Extensible for custom databases	- Slower than MegaBLAST for near-identical sequences - Requires pre-formatted databases - May miss extremely weak similarities - Computationally heavy for very large datasets	- GenBank nucleotide (∼80 million bases, 1990) - RefSeq genomic and RNA datasets (post-2003) - Swiss-Prot protein database (2009 BLAST+ update)	- Smith-Waterman - SSAHA - MegaBLAST	- Speed: faster than Smith-Waterman, same accuracy for high-scoring pairs - Accuracy: Identical alignment scores to reference algorithms
2	MegaBLAST	Pairwise alignment (fast)	NCBI RefSeq Viral	?	DNA viruses, eukaryotic viruses, phages (bacteriophages) and archaeal viruses	https://blast.ncbi.nlm.nih.gov/Blast.cgi??DATABASE=nr&PAGE=MegaBlast&FILTER=L&QUERY=CR391999	2008	fasta	Nucleotide sequences	https://doi.org/10.1093/bioinformatics/btn322	1620	NO	- Metagenomic contigs - Metagenomic reads - Assembled scaffolds	≥ 28 bp	≥ 100 bp reads	- Highly efficient nucleotide homology search - Indexed version faster than non-indexed BLAST - Produces identical or near-identical alignments to baseline BLAST	- Performance degrades with very long queries (> 100 kb) or highly repetitive regions - Memory-intensive indexing - Limited sensitivity for highly divergent (low-identity < 70%) or RNA virus sequences	- Human and mouse genomes (Build 36) - Drosophila genome - 10 000 synthetic 50 bp queries - 400 BAC-derived queries (500 bp-100 kb)	- miBLAST - Non-indexed MegaBLAST	- Indexed MegaBLAST vs miBLAST: faster for most queries - Indexed vs non-indexed MegaBLAST: faster for queries < 5 000 results, same accuracy - Accuracy: identical hits to baseline MegaBLAST Perfect 50-bp matches found for 96.5 % of queries (92.7 % for miBLAST)
3	PSI-BLAST	Multiple sequence alignment (iterative)	NCBI RefSeq Viral	18 740 RefSeq Nucleotides, 3416981 complete nucleotides (Aug 2025)	DNA viruses, RNA viruses, eukaryotic viruses, phages (bacteriophages) and archaeal viruses	https://blast.ncbi.nlm.nih.gov/Blast.cgi?PROGRAM=blastp&PAGE_TYPE=BlastSearch&LINK_LOC=blasthome	1997	fasta	Amino acid sequences	https://doi.org/10.1093/nar/25.17.3389	89349	NO	Protein sequence or multiple-sequence alignment converted into PSSM	-	-	- Iterative profile building - Statistical significance estimation	- Deceptive alignments caused by highly biased amino acid regions, which can lead to a high false positive rate	- SWISS-PROT curated protein database - NCBI NR (non-redundant) protein database	- Smith-Waterman - ungapped BLAST	- Higher sensitivity than BLASTP for remote homolog detection - Comparable speed to BLASTP - Lower false-positive rate than FASTA when thresholds tuned
4	PASC	Pairwise alignment	NCBI	52 complete genome sequences from family Filoviridae	DNA viruses, RNA viruses, eukaryotic viruses, phages (bacteriophages) and archaeal viruses	http://www.ncbi.nlm.nih.gov/sutils/pasc/	2008/2014	fasta	Nucleotide sequences	https://doi.org/10.1016/B978-012374410-4.00710-X https://doi.org/10.1007/s00705-014-2197-x	51/196	NO	- Complete genomes - Genome segments for segmented viruses	-	-	- Uses a unified algorithm and dataset ensuring consistent results - BLAST-based algorithm improves accuracy, especially for large or circular genomes - Includes simulation tool for taxonomy changes	- Some virus families show overlapping peaks, making demarcations difficult - Global alignment less reliable for large or distantly related genomes	-	-	-
5	MetaPhinder	Pairwise alignment (ANI)	NCBI RefSeq Viral, EMBL EBI, phagesdb	1534 phage genomes	dsDNA bacteriophages and archaeal viruses	https://github.com/vanessajurtz/MetaPhinder	2016	fasta	Nucleotide sequences	https://doi.org/10.1371/journal.pone.0163111	78	NO	- Assembled metagenomic contigs	>5 kb	- Performs best for contigs > 5000 bp	- Integrates hits to multiple phage genomes to handle mosaic genome structure. - Combines multiple hits to increase detection sensitivity	- Requires similarity to known phage genomes - Drop in accuracy for short contigs (<5 kb)	- Artificial metagenomic contigs (500 bp-50 kb) from known phage and bacterial genomes - Manually curated PhanToMe prophages (identified by PhiSpy and Phage_Finder) - Larger automated prophage set (Kleinheinz et al., 2014). - Metagenomic co-abundance gene groups (Nielsen et al., 2014)	- tBLASTx - KmerFinder - PhiSpy - Phage_Finder	- AUC = 0.969 overall - Sensitivity (prophages): 96-98% - Specificity (bacteria/non-phage): 92-96% - Outperforms tBLASTx and KmerFinder on contigs >5 kb
6	SDT	Pairwise alignment	ICTV	?	Plant ssDNA viruses and novel circular DNA viruses from metagenomic studies optimized for small circular DNA viruses, but applicable to any virus family with ICTV identity thresholds	https://web.cbio.uct.ac.za/~brejnev/	2014	fasta	Nucleotide or amino acid sequences	https://doi.org/10.1371/journal.pone.0108277	1817	NO	- Complete/ draft genomes	-	-	- Handles large datasets (up to 1000+ genomes) - Provides high reproducibility (results are dataset size independent) - Consistent identity scores unaffected by alignment context	- Alignment quality affects results for highly divergent genomes	- 25 Mastrevirus full genomes	- DEmARC	- Absolute consistency across datasets (Unlike DEmARC, which varies with alignment size)
7	VICTOR	Pairwise alignment	INSDC	610 genomes	Prokaryotic (bacterial and archaeal) DNA viruses-mainly tailed dsDNA phages (order Caudovirales), plus a few archaeal viruses	https://ggdc.dsmz.de/victor.php	2017	fasta	Nucleotide or amino acid sequences	https://doi.org/10.1093/bioinformatics/btx440	617	NO	- Genome sequences	-	-	- Provides phylogenomic trees with branch support - Handles both DNA and protein-level analyses - Produces taxon delineation thresholds for species/genus/family - High reproducibility and close agreement with ICTV taxonomy	- Requires nearly complete genomes - Lower resolution at family rank - Computationally heavy for very large datasets	- 610 ICTV-classified bacteriophage and archaeal virus genomes - 4 419 genomes from GenBank and PhAnToMe	- Different GBDP parameter sets - OPTSIL clustering - Nucleotide vs amino acid analyses	- Taxon support: Species (0.87-0.90), Genus (0.95-0.96), Family (0.47-0.73) - MRI agreement with ICTV: Species (0.67), Genus (0.89), Family (0.34-0.72) - Average branch support: 56% (amino acid) vs 37% (nucleotide)
8	VIRDIC	Pairwise alignment (intergenomic similarity)	GenBank	60 T7-like phages genomes	Prokaryote-infecting dsDNA viral genomes (bacteriophages, archaeal viruses)	https://github.com/CristinaMoraru/VIRIDIC	2020	fasta	Nucleotide sequences	https://doi.org/10.3390/v12111268	669	NO	- Complete genomes - Large contigs	-	>10 kb	- Produces accurate, normalized similarity scores even for distantly related phages - Provides visual heatmaps combining genome similarity, aligned fraction, and genome length ratio - Scalable for hundreds to thousands of genomes (standalone version)	- BLASTN sensitivity limit (65%) can miss distant relationships - Draft/scaffold genomes with gaps cause underestimation - Repetitive regions may bias results	- 61 phage genomes	- SDT - PASC - OrthoANI - Gegenees	- VIRIDIC produced the closest match to ICTV’s reference method - Other tools overestimated similarities for distant genomes - VIRIDIC correctly estimated low similarity
9	vConTACT v.2.0	Pairwise alignment	NCBI RefSeq Viral	2304 viral genomes	dsDNA viruses infecting Bacteria and Archaea	https://github.com/Hocnonsense/vcontact2	2017	fasta, mapping file	Nucleotide sequences	https://doi.org/10.7717/peerj.3243 https://doi.org/10.1038/s41587-019-0100-8	295	YES	- Complete genomes - Large genome fragments (≥10 kb)	-	≥10 kb	- Integrates distance-based hierarchical clustering and confidence scoring - Achieves 96% agreement with ICTV genus assignments - Robust to large datasets (15000+ genomes)	- Requires rebuilding reference network when adding new data - Struggles with short contigs, overlapping genomes, and highly mosaic viruses	- 2 304 RefSeq archaeal and bacterial viral genomes - 15 280 Global Ocean Virome contigs (≥10 kb)	- vConTACT v1.0 - ICTV taxonomy - MCL clustering - VICTOR	- 96% genus-level accuracy vs ICTV - 28.8% improvement in performance over v1.0
10	ViralMSA	Multiple sequence alignment	GenBank	-	RNA, DNA, eukaryotic, and phage viruses	https://github.com/niemasd/ViralMSA	2021	fasta	Nucleotide sequences	https://doi.org/10.1093/bioinformatics/btaa743	86	NO	- Viral genomes - The GenBank accession number of the reference genome - The mapper to use (default: Minimap2)	-	-	- Fast and scalable (linear scaling with number of sequences) - Suitable for phylogenetics and transmission clustering - Uses cached references for repeated analyses	- Discards insertions relative to the reference genome - Not suitable for viruses lacking a reliable reference genome - Dependent on external mapper performance	- Ebola - HCV - HIV-1	- MAFFT - VIRULIGN	- Speed: faster than MAFFT and VIRULIGN - Phylogenetic Accuracy (Ebola / HCV / HIV-1): ViralMSA: 0.531 / 0.411 / 0.599 MAFFT: 0.956 / 0.965 / 0.994
11	VIRULIGN	Multiple sequence alignment	-	-	RNA and DNA viruses, including eukaryotic viruses, phages	https://github.com/rega-cev/virulign	2018	fasta	Nucleotide or amino acid sequences	https://doi.org/10.1093/bioinformatics/bty851	73	NO	- Viral genomes - A reference genome	-	-	- Codon-correct alignments preserving ORFs - Automatically detects and corrects frame-shifts - Reference-guided, reproducible, and annotation-driven	- Requires a reliable reference sequence and annotation - Discards sequences with excessive frame-shifts	- DENV-1 - ZIKV - HIV-1	- MAFFT - MUSCLE - Clustal Omega	- Faster and more accurate frame-shift handling compared to tested tools
12	MAFFT	Multiple sequence alignment	-	-	RNA viruses, DNA viruses, phages (bacteriophages), archaeal viruses, and eukaryotic viral genes	https://mafft.cbrc.jp/alignment/server/index.html	2002	fasta	Nucleotide or amino acid sequences	https://doi.org/10.1093/nar/gkf436	17706	NO	- Assembled viral genes - Complete or partial viral genomes - Protein-coding genes	-	-	- High accuracy maintained across distant homologs - Scales linearly with sequence number and length for conserved sequences - Suitable for large-scale viral phylogenomics, genome alignment, and protein family comparison	- Slightly less accurate than structural aligners for very distantly related proteins - Requires parameter tuning for low-similarity sequences	- Sequences generated by a simulation program ROSE - BAliBASE benchmark alignment database	- CLUSTALW - T-COFFEE	- Accuracy comparable to CLUSTALW and T-Coffee
13	ClustalW	Multiple sequence alignment	-	-	DNA, RNA, phage, archaeal, and eukaryotic viruses	https://www.genome.jp/tools-bin/clustalw	1994	fasta, mapping file	Nucleotide or amino acid sequences	https://doi.org/10.1093/nar/22.22.4673	75099	NO	- A set of protein or nucleotide sequences	-	-	- Greatly improved for divergent sequences	- Early misalignments in progressive steps are not re-optimized (local-minimum problem) - Accuracy declines for extremely divergent sequences	- SH3 domain sequences - Globin sequences	- CLUSTAL V - PILEUP	- Ability to correctly align sequences with very low pairwise identity - Demonstrated substantial sensitivity gain vs CLUSTAL V and PILEUP with no loss in speed
14	ClustalX	Multiple sequence alignment	-	-	DNA, RNA, phage, archaeal, and eukaryotic viruses	https://evomics.org/resources/software/bioinformatics-software/clustal-x/	1998	CLUSTAL, fasta	Nucleotide or amino acid sequences	https://doi.org/10.1016/S0968-0004(98)01285-7	3262	NO	- A set of protein or nucleotide sequences	-	-	- Interface with real-time visualization of the alignment	- Alignment quality can be sensitive to the initial choice of parameters	-	-	-
15	Clustal Omega	Multiple sequence alignment	-	-	DNA, RNA, phage, archaeal, and eukaryotic viruses	http://www.clustal.org/	2013	CLUSTAL, fasta	Nucleotide or amino acid sequences	https://doi.org/10.1007/978-1-62703-646-7_6	1458	NO	- Protein or DNA/RNA sequences	-	-	- Improved alignment accuracy over previous versions (ClustalW) - Supports external HMM input and iterative refinement to improve alignment quality - Fast pairwise distance calculation using k-tuple methods	- Initial misalignments may remain uncorrected in the final alignment - Uses the MAC algorithm for profile alignment (demands high memory for large datasets)	- 50 000 zinc-finger sequences - 20 000 - 50 000 SDR sequences - 20 000 P450 sequences	- MAFFT - MUSCLE	- Accuracy: average Q-score = 0.964 (MAFFT 0.959, MUSCLE 0.953)
16	GLUE	Multiple sequence alignment	GenBank	114601 HCV sequences, 29859 Rabies Virus, 7231 Bluetongue virus, 115756 Hepatitis B virus,	Hepatitis C virus (HCV), Rabies virus, Bluetongue virus, Hepatitis B virus, Circoviridae, Parvoviridae, Flaviviridae, Retroviridae	https://bioinformatics.cvr.ac.uk/projects/glue/	2018	fasta	Nucleotide sequences	https://doi.org/10.1186/s12859-018-2459-9	118	NO	- Complete/Draft genomes - Gene sequences	-	-	- Integrates sequences, alignments, annotations, and metadata into a unified relational database - Uses alignment trees to organize sequences according to evolutionary hypotheses	- Assumes single evolutionary history per alignment tree - Insertions relative to reference lose homology information	- HCV sequences from GenBank	- GenBank Metadata - ViPR	- GLUE has high agreement ( >72% for genotype, > 66% for subtype)
17	MUSCLE	Multiple sequence alignment	-	-	DNA viruses, RNA viruses, bacteriophages, archaeal viruses, and eukaryotic viruses	https://www.ebi.ac.uk/jdispatcher/msa/muscle?stype=protein	2004	fasta	Nucleotide or amino acid sequences	https://doi.org/10.1093/nar/gkh340	50759	NO	- Individual sequences - Contigs - Assembled viral ORFs	-	-	- Uses k-mer counting for fast distance estimation, LE scoring for alignment, and tree-based refinement	- Performance drops for extremely divergent sequences (< 15 % identity) - Progressive alignment errors are irreversible (no global re-optimization)	- BAliBASE - SABmark - SMART - PREFAB	- ClustalW - T-COFFEE - DIALIGN - MAFFT	- Better average accuracy and better speed than ClustalW or T-Coffee
18	MACSE	Multiple sequence alignment	-	-	RNA Viruses (ssRNA, dsRNA), Plant RNA Viruses (Tobamovirus, Potyvirus), Archaeal and Eukaryotic DNA Viruses (NCLDVs, Adenoviridae)	https://www.agap-ge2pop.org/macse/	2011	fasta	Amino acid sequences	https://doi.org/10.1371/journal.pone.0022594	693	NO	- Complete ORFs - Partial ORFs - Reads - Contigs	-	-	- Automated alignment of functional genes and pseudogenes while preserving codon structure - Customizable gap and penalty costs through parameter setting	- Slower than standard tools like MUSCLE or TranslatorX due to algorithm complexity - Ignores certain frameshift event types, leading to approximate solutions - Requires parameter tuning for optimal performance	- Pseudogenes and functional gene families from mammals and birds - Transcriptomic read datasets - Coding sequences from the EnsEMBL database, including orthologs	- TranslatorX - MUSCLE - DIALIGN - PAL2NAL - revTrans - transAlign	- MACSE outperforms other methods in the presence of pseudogenes and frameshifts
19	TranslatorX	Multiple sequence alignment	-	-	RNA viruses, DNA viruses, phages (bacteriophages), archaeal viruses, and eukaryotic viral genes, Plant and archaeal viruses	http://translatorx.co.uk	2010	fasta	Amino acid sequences	https://doi.org/10.1093/nar/gkq291	1505	NO	- Nucleotide sequences representing protein-coding genes	-	-	- Performs GBlocks cleaning based on amino acid alignment to remove poorly aligned regions - Automatically detects reading frames and translates ambiguous codons - Produces codon-aware, biologically accurate alignments guided by amino acid homology	- Cannot accommodate frameshifts - Cannot explicitly handle frameshifts or true pseudogene sequences - Relies on external aligners for performance and accuracy - Limited performance on extremely fragmented contigs (<100 bp)	- Concatenated 13 mitochondrial protein-coding genes from nine vertebrate species	- MAFFT - MUSCLE - ClustalW - T-Coffee	- Better phylogenetic performance in variable regions - Reduced compositional bias after alignment cleaning
20	FastANI	Rapid similarity estimation (ANI)	-	-	large dsDNA viruses (> 200 kbp, NCLDVs, giant phages, poxviruses)	https://github.com/ParBLiSS/FastANI	2018	fasta	Nucleotide sequences	https://doi.org/10.1038/s41467-018-07641-9	4694	NO	- Complete/Draft genomes - Metagenome-assembled genomes	Implicitly >3 kbp	-	- High Speed - High Accuracy - Robust to Draft Genomes - High Resolution	- Performance drops significantly below ~80% ANI for divergent sequences - Sensitive to poor assembly - Computationally intensive for large databases	- Closed prokaryotic genomes from RefSeq - Bacillus cereus draft genomes - Escherichia coli draft genomes - Bacillus anthracis draft genomes	- ANIb - Mash	- FastANI achieves near-perfect linear correlation with ANIb across all tested datasets - Maintains high accuracy across a wide range of average nucleotide identity (ANI) values
21	Vclust	Rapid similarity estimation (ANI) + k-mer + clustering	RefSeq, GenBank, IMG/VR v4.1, Kmer-db2	4,244 bacteriophages, 94,225 metagenomic viral contigs	DNA viruses, RNA viruses, bacteriophages, archaeal viruses, and eukaryotic viruses	https://github.com/refresh-bio/vclust	2025	fasta	Nucleotide sequences	https://doi.org/10.1038/s41592-025-02701-7	8	NO	- Complete/Draft genomes - Metagenomic contigs	-	-	- Higher accuracy than other tools, nearly identical to BLAST-based alignment - High computational speed. - Capable of clustering millions of sequences	- Performance may decrease with large datasets of highly similar genomes	- 4 244 complete genomes of bacteriophages - 10 000 pairs of bacteriophage genomes subjected to simulated mutations - 94 225 viral contigs and 15 677 623 viral fragments from IMG/VR v4.1	- FastANI (v1.33) - skani (v0.2.1) - VIRIDIC	- Vclust has 0.3% of mean absolute error vs 0.7-22% for other tools and r=0.999 correlation
22	VirSorter 2	ML (RF+ hidden Markov models)	JGI Earth’s virome project, Xfams, NCBI RefSeq genomes including archaea, bacteria, protists, fungi, and virus	?	dsDNA phage, nucleo-cytoplasmic large DNA viruses (NCLDV), RNA viruses, ssDNA viruses, prophages	https://bitbucket.org/MAVERICLab/virsorter2/src/master/	2021	fasta	Nucleotide sequences	https://doi.org/10.1186/s40168-020-00990-y	1151	YES	Assembled contigs	~1,500 bp	≥5,000 bp contigs	-Modular Random Forest classifiers specialized for each viral type (dsDNA, ssDNA, RNA, NCLDV, etc.) -Identifies prophages and integrated viral regions -Integrates expert-guided thresholds for precision	- Performance drops on short contigs (<3 kb) - Some false positives with plasmids and eukaryotic mobile elements - High computational demand due to multi-classifier ensemble - RNA virus predictions require high-quality metatranscriptomic assemblies	- NCBI RefSeq viral genomes (DNA & RNA) - GOV 2.0 (Global Ocean Virome) - IMG/VR (Integrated Microbial Genomes/Virus) - SMV (Soil Metagenomic Viromes) - 51 prophage-positive bacterial genomes (gold standard)	- VirSorter (v1) - MARVEL - VIBRANT - DeepVirFinder - VirFinder - PHASTER	- Recall (sensitivity): 94.4% (prophages), F1 ≥ 0.8 for all viral groups ≥5 kb - Precision: 73.0% for prophages, 90–95% overall for dsDNA phages - False positives: <1.5% for non-viral sequences (best among tested tools) - Outperformed VirFinder and MARVEL for dsDNA and prophage detection - Second only to DeepVirFinder for short (<3 kb) contigs
23	VirFinder	ML (LR+k-mer)	RefSeq	1562 phage genomes and 31,986 prokaryotic host	Prokaryotic dsDNA viruses (bacteriophages and archaeal viruses )	https://github.com/jessieren/VirFinder	2017	fasta	Nucleotide sequences	https://doi.org/10.1186/s40168-017-0283-5	653	YES	Assembled contigs	500 bp	≥3,000 bp	- Works on contigs with few or incomplete genes	- Lower performance for archaeal viruses	- contigs subsampled from host and virus genomes sequenced after January 1, 2014	- VirSorter	- AUROC scores: 0.91-0.99 depending on contig length
24	MARVEL	ML (RF)	RefSeq	1,247 phage genomes and 1,029 bacterial genomes	dsDNA bacteriophages	https://github.com/LaboratorioBioinformatica/MARVEL	2018	fasta	Nucleotide sequences	https://doi.org/10.3389/fgene.2018.00304	186	YES	Metagenomic bins (assembled contigs)	~2 kbp	≥4 kbp	- Trained specifically on most abundant environmental viruses - Uses structural genomic features (not just sequence composition)	- Dependent on upstream binning quality (chimeric bins cause errors)	- RefSeq bacterial and phage genomes (post-2016) - Simulated mock bins (2–16 kbp contigs) - Real compost metagenomes	- VirFinder - VirSorter - Prophinder - Phage_Finder	- Accuracy: 94.3% (MARVEL) vs. Phage_Finder (78%), Prophinder (72%), Prophage Finder (70%) - Precision: 92% - Recall: 87% - F1-score: 0.89 - False positive rate: <1% - Recall: +20% improvement compared to VirSorter and VirFinder
25	ViraPipe	ML (RF)+ FFNN	NCBI GenBank, 19 different NGS experiments	~ 56 million contigs	Human DNA viruses	https://github.com/NGSeq/ViraPipe	2018	fastq, fasta	Nucleotide sequences	https://doi.org/10.1186/s12859-018-2340-x	56	YES	Assembled contigs	≥120 nt (minimum ORF length, contigs must contain ≥2 ORFs)	≥1 kb	- Performs consistently across 19 independent metagenomic datasets - Identifies biologically relevant codons that distinguish viral from non-viral sequences	- Lower recall (few viral contigs detected at high precision) - Performance declines on very short or noisy contigs - Requires coding regions	- Human metagenomic datasets from 19 Illumina sequencing experiments	- BLAST and HMMER3	- AUC: ≈ 0.79 (Random Forests and Neural Networks) - Precision: up to 0.90–0.95 at low recall (~5–8%)
26	VIBRANT	ML (NN)	RefSeq and Genbank, KEGG KoFam, Pfam (v32), and Virus Orthologous Groups (VOG)	10,033 HMM profiles for KEGG, 17,929 for Pfam, and 19,182 for VOG	Bacterial and archaeal dsDNA, ssDNA, and RNA viruses, capable of integrated provirus detection (Prophages)	https://github.com/AnantharamanLab/VIBRANT	2020	fasta	Nucleotide sequences	https://doi.org/10.1186/s40168-020-00867-0	951	YES	Assembled contigs or metagenomic scaffolds	≥1,000 bp (requires ≥4 ORFs)	≥3,000 bp (best accuracy and recall)	- Recovers diverse and novel viruses without environmental bias - Includes genome quality assessment and metabolic (AMG) analysis	- Lower recovery for very short (<1 kb) contigs - Depends on high-quality ORF prediction - Potential minor bias toward NCBI-trained proteins	- RefSeq and GenBank bacterial, archaeal, plasmid, and viral genomes - IMG/VR and Human Gut Virome datasets - Metagenomes from diverse environments (gut, soil, freshwater, thermophilic compost, and hydrothermal vents)	- VirSorter - VirFinder - MARVEL - PHASTER - Prophage Hunter	- Recall: 98.4% - Precision: 99.9% - F1 score: 0.991 - MCC: 0.983 - Recovery rate: ~94% of viruses from real metagenomes higher than VirFinder (~48%), VirSorter (~87%), and MARVEL (~71%))
27	PhiSpy	ML (RF)	Phantome server	547 complete bacterial genomes, 190 manually annotated prophages	Integrated bacterial dsDNA prophages	https://github.com/linsalrob/PhiSpy	2012	DNA sequence file in GenBank format	Nucleotide sequences	https://doi.org/10.1093/nar/gks406	561	NO (requires annotated bacterial genomes, not designed for unknown or highly novel viruses)	Annotated bacterial chromosomes Complete bacterial genomes	-	-	- Uses genomic signatures and machine learning to detect prophages - Based on atypical coding features, gene directionality, and phage gene presence - Achieves high precision and speed	- Less effective for fragmented assemblies or metagenomic datasets - Misses very small or highly degraded prophages - Requires annotated ORFs for accurate detection.	- 490 complete bacterial genomes from NCBI RefSeq	- Phage_Finder - Prophage Finder - Prophinder - ViralRecall	- Precision: 92% - Recall: 87% - F1-score: 0.89 - False positive rate: <1% - Accuracy: 94.3% сompared to other tools: - Phage_Finder: 78% accuracy - Prophinder: 72% accuracy - Prophage Finder: 70% accuracy
28	DeepVirFinder	ML (CNN)	RefSeq	2,314 genomes of viruses infecting prokaryotes (bacteria and archaea), 38,234 prokaryotic genomes, 1.3 million metavirome	dsDNA viruses infecting bacteria and archaea	https://github.com/jessieren/DeepVirFinder	2020	fasta	Nucleotide sequences	https://doi.org/10.1007/s40484-019-0187-4	594	YES	Assembled contigs	≥150 bp	500–3000 bp contigs	- Performs well on short reads - Robust to mutations and sequence variation - Supports discovery of unknown viral sequences	- Possible misclassification of eukaryotic contamination - Slightly less accurate for extremely short fragments (<150 bp)	- Post-2015 RefSeq viral genomes - Real metagenomes from human gut, ocean, and soil environments	- VirFinder - VirSorter - MARVEL - Prophinder - Phage_Finder - PhiSpy	- AUROC: 0.93 (300 bp), 0.95 (500 bp), 0.97 (1000 bp), 0.98 (3000 bp) - Outperformed VirFinder at all lengths by 3–8% AUROC - Maintains high precision and recall across metagenomes - AUPRC: 0.93 for fragments >500 bp - Overall AUROC: ≈ 0.90
29	PPR-Meta	ML (BiPathCNN)	RefSeq	2.7 million artificial contigs	Phages and plasmids (bacterial and archaeal MGEs, temperate and lytic)	https://github.com/zhenchengfang/PPR-Meta	2019	fasta	Nucleotide sequences	https://doi.org/10.1093/gigascience/giz066	181	YES	Assembled contigs	≥100 bp	800–10,000 bp	- Identifies phages, plasmids, and chromosomes simultaneously - Effective for short contigs and unknown MGEs (mobile genetic elements)	- Slightly lower plasmid classification accuracy - Limited to prokaryotic MGEs (mobile genetic elements)	- Artificial contigs (100–10,000 bp) generated from NCBI prokaryotic chromosomes, plasmids, and phages - Based on RefSeq pre- and post-2016 datasets - Includes real metagenomes from bovine rumen and human gut environments	- VirFinder - VirSorter - PlasFlow - cBar	- AUC: 0.91–0.99 - True Positive Rate (TPR): up to 99.2% - False Positive Rate (FPR): 3–18% - Achieves 10–15% higher TPR and 5–10% lower FPR than VirFinder - Identifies 76.9% of phage contigs in real datasets - Compared to 68.9% (VirFinder) and 0.02% (VirSorter)
30	ViraMiner	ML (CNN)	Data from public studies	2,848 genomes viruses	Human DNA viruses	https://github.com/NeuroCSUT/ViraMiner	2019	fasta	Nucleotide sequences	https://doi.org/10.1371/journal.pone.0222271	152	YES	Assembled contigs	≥300 bp	300–500 bp	- Extracts both motif and compositional frequency information - Generalizes to unseen viral classes and new metagenomic datasets - No reliance on ORFs or sequence similarity	- Lower recall for rare viral classes - Optimized for human-associated datasets - Less effective for environmental metagenomes	- 19 human metagenomic datasets from diverse biospecimens (serum, skin, cervix, prostate, etc.) - Simulated metagenomes - “Unseen viral family” dataset	- Random Forest (k-mer models) - RSCU-based ML method (baseline) - DeepVirFinder - VirFinder	- AUROC: 0.923 (test dataset) - Micro-AUROC: 0.94 across 5 serum datasets - Outperformed: Random Forest: 0.875 RSCU-based ML: 0.79 VirFinder: 0.88 Matched DeepVirFinder performance (~0.91) on general viral datasets - Successfully detected an unseen viral family (AUROC: 0.755)
31	CHEER	ML(CNN) + k-mer	RefSeq	1092 virus genomes	RNA viruses	https://github.com/KennthShang/CHEER	2020	fastq	Nucleotide sequences	https://doi.org/10.1016/j.ymeth.2020.05.018	65	YES	Raw metagenomic reads	-	-	- Performs taxonomic classification from order to genus levels - Can handle reads from novel RNA viral species - Includes a rejection layer for non-viral reads	-Trained only on RefSeq viral genomes (may miss rare or novel taxa)	- Simulated reads generated from RefSeq RNA virus genomes (1,092 species) - Mock real dataset combining Zaire ebolavirus reads with gut bacterial sequences	- Naive Bayes Classifier (NBC) - metagenomicDC (CNN) - BLASTx - k-Nearest Neighbors (k = 5)	- Genus-level accuracy: 87.9% (CHEER) Compared to NBC: 57.1% BLASTx-kNN: 74% - Order-level accuracy: ≥98% - Family-level accuracy: 95%
32	DeepMicroClass	ML (diPathCNN)	NCBI Genome database, Kaiju, the PR2 database, MMETSP project, PLSDB, Virus-Host DB	40,208 prokaryotic genomes, 1290 microbial eukaryotic genomic sequences,34513 plasmids, 5209 prokaryotic viruses, and 12148 eukaryotic viruses	Broad coverage of prokaryotic (including archaeal) and eukaryotic viruses - encompassing dsDNA, ssDNA, dsRNA, and ssRNA viral genomes, plasmids,Prophages	https://github.com/chengsly/DeepMicroClass	2024	fasta	Nucleotide sequences	https://doi.org/10.1093/nargab/lqae044	13	YES	Assembled metagenomic contigs	≥500 bp	≥2 kb	- Multi-class CNN distinguishes five sequence types - Handles mixed microbial communities effectively - Incorporates both base-level and codon-level encoding	- Possible misclassification between plasmids and prokaryotic chromosomes - Slightly reduced sensitivity for integrated proviruses - Not specialized for short reads (<500 bp)	- Synthetic 20-benchmark datasets containing 1,000 contigs (10 kb each) - CAMI II marine dataset	- VirSorter2 - VIBRANT - DeepVirFinder - PPR-Meta - geNomad - Tiara - Whokaryote - PlasFlow	- Synthetic benchmarks: Accuracy/F1 ≈ 0.96–0.99 across all sequence types - Viral contigs: F1 = 0.96 Compared to VirSorter2: 0.90 VIBRANT: 0.85 DeepVirFinder: 0.83 -CAMI II dataset: Accuracy: 0.789 F1: 0.748 Compared to VirSorter2: 0.845 / 0.730 DeepVirFinder: 0.845 / 0.589
33	VirDetect-AI	ML (CNN+RNN)	Virus Protein Database NCBI,	2 278 942 protein sequences	Eukaryotic DNA/RNA viruses	https://github.com/alyzart22/VirDetect-AI/.	2025	fasta	Predicted amino-acid sequences	https://doi.org/10.1093/bib/bbaf001	2	YES	Predicted protein sequences from metagenomic contigs	≥300 aa	400–900 aa	- Classifies sequences into 980 viral protein classes - Enables robust detection of novel viruses	- Limited performance for short proteins (<300 aa) - Slightly reduced sensitivity for rare viral families (e.g., Orthoherpesviridae, Retroviridae)	- NCBI-EukVirusN-set + NCBI-CaudoN-set - post-2021 viral sequences - Meta-EukVirus-set, Meta-Unknown-set, Meta-Human-set, and Meta-Bacteria-set	- DeepVirFinder - VirSorter2 - BLASTp (v2.11.0)	- Eukaryotic viral recovery: 87.7% - Compared to VirSorter2: 32% DeepVirFinder: 16% - Caudoviricetes recovery: 93% Compared to VirSorter2: 95% DeepVirFinder: 57%
34	Seeker	ML (LSTM)	RefSeq	11762 phage genomes, 413 bacterial genomes	Bacteriophages dsDNA (Caudovirales and unclassified tailed phages)	https://github.com/gussow/seeker	2020	fasta	Nucleotide sequences	https://doi.org/10.1093/nar/gkaa856	131	YES	Assembled contigs	≥500 bp	500–10,000 bp	- Uses LSTM neural networks, enabling learning of long-range DNA sequence dependencies - High accuracy and recall across diverse bacteriophage families - Generalizes effectively to newly discovered phages and environmental datasets	- Less accurate for very short sequences (<1 kbp) - May produce false positives for sequences with phage-like motifs but non-viral origin - Performance sensitive to sequence length distribution and GC-content biases	- IMG/VR phage genomes - Short phage and bacterial sequences from NCBI - Environmental phages added to NCBI after 2018 - Shotgun sequencing datasets from Added to NCBI after 2017	- VirFinder - VirSorter - DeepVirFinder - PPR-Meta - VIBRANT	- Accuracy: 0.90 - AUROC: 0.93 (for contigs ≥1 kb) - Recall: 90% Compared to VirSorter: 73% VirFinder: 81%
35	HVSeeker	ML (LSTM+ProteinBERT)	NCBI, Integrated Microbial Genomes & Microbiomes-Viruses (IMGVR)	536 and 2,687 bacterial and phage genome sequences, 98,720 phage protein sequences, and 122,366 protein bacterial sequences	Bacteriophage dsDNA and bacterial host sequences	https://github.com/BackofenLab/HVSeeker	2025	fasta	Nucleotide and amino acid sequences	https://doi.org/10.1093/gigascience/giaf037	1	YES	Assembled contigs or genomes (1,000 bp segments) and predicted protein sequences	≥200 bp	1,000 bp	- Works on both nucleotide and protein levels - Robust across low-homology datasets	- RNN-based (LSTM) model can overfit long sequences (> 1.5 kb) - Performance slightly lower for extremely short (< 200 bp) fragments	- DNA sequences from NCBI RefSeq and IMG/VR databases - Independent infant gut virome dataset (COPSAC2010) - Low-homology test sets (60–95% sequence identity)	-Seeker - RNN-VirSeeker - DeepVirFinder - PPR-Meta	- DNA from NCBI RefSeq and IMG/VR : F1-score: 0.8678 Accuracy: 87.25% Precision: 83.72% Recall: 90.07% - On low-homology (≤60%) dataset: F1: 0.686 - Compared to DeepVirFinder: 0.571 PPR-Meta: 0.56 - On infant gut dataset: F1: 0.767 Compared to Seeker: 0.578 - Protein model performance: AUC: 0.89 Accuracy: 82%
36	Virtifier	ML (LSTM)	Refeq viral	5000 viral sequences, 5000 host sequences	Prokaryotic and eukaryotic DNA/RNA viruses	https://github.com/crazyinter/Seq2Vec	2021	fasta	Nucleotide sequences	https://doi.org/10.1093/bioinformatics/btab845	48	YES	Assembled contigs	≥300 bp	300–500 bp	- Learns codon relationships for improved viral feature representation - Achieves high accuracy on short sequences (<500 bp) - Robust to sequencing errors (up to 3% indels/substitutions)	- Reduced accuracy when training/testing lengths mismatch	- RefSeq viral and host genomes split into 300–10,000 bp fragments - CAMI Challenge Dataset 3 (CAMI_high) - Real human gut metagenomes (SRA052203)	- VirFinder - DeepVirFinder - PPR-Meta	- AUROC (300 bp): 0.9129 Compared to VirFinder: 0.8290 DeepVirFinder: 0.8886 PPR-Meta: 0.8900 - AUROC (500 bp): 0.9354 Compared to VirFinder: 0.8931 DeepVirFinder: 0.9128 PPR-Meta: 0.927
37	VirNucPro	ML (MLP)	Refeq viral	18,723 viral sequences, corresponding gbff annotation	Broad viral DNA detection (both prokaryotic + archaeal and eukaryotic viruses), optimized for fragmented short reads and prophage detection	https://github.com/Li-Jing-1997/VirNucPro	2025	fasta	Nucleotide sequences	https://doi.org/10.1093/bib/bbaf224	1	YES	Short nucleotide fragments (300–500 bp) with corresponding six-frame translated amino acid sequences	≥300 bp	300–500 bp	- Combined nucleotide-amino acid embeddings - Accurately identifies short and fragmented viral reads	- Requires valid CDS regions for accurate analysis - Potential false positives from bacterial MGEs (mobile genetic elements) - Six-frame translation may introduce non-authentic protein products - Limited by standard codon usage assumptions	- Synthetic short-read datasets: 300 bp and 500 bp viral/non-viral fragments - Real metagenomic datasets: From Wu et al., 2024 (Genome Biology) Eight paired viral + microbial metagenomes from gut, seawater, and soil environments	- DeepVirFinder - DETIRE - Virtifier - GCNFrame - PPR-Meta	- AUROC (300 bp): 0.991 - AUROC (500 bp): 0.993 - F1-score (300 bp): 0.968 - F1-score (500 bp): 0.976 - Accuracy: 0.97–0.99 - Outperformed all baselines on real metagenomic datasets (gut, seawater, soil) - Detected prophages in bacterial contigs missed by other tools
38	DETIRE	ML (CNN + BiLSTM)	Refeq viral	34,492 viral sequences	DNA viruses (bacteriophages + archaeal and eukaryotic)	https://github.com/crazyinter/DETIRE	2023	fasta	Nucleotide sequences	https://doi.org/10.3389/fmicb.2023.1169791	9	YES	Assembled contigs	No strict minimum	<1 kb (very short)	- Achieves high performance on short viral contigs - Identifies both prokaryotic and eukaryotic viruses - Supports accurate phage recognition	- Accuracy drops slightly on very long contigs (>3 kbp) - Embedding model is optimized for 500 bp fragments	- <500 bp short read fragments - CAMI Marine metagenome - Real human gut metagenome	- DeepVirFinder - PPR-Meta - CHEER	- Test set: F1 = 0.8776 (higher 3–6% vs. other tools) - CAMI Marine dataset: F1 = 0.8675 (higher 0.2–2.8% vs. others) - Human gut dataset: F1 = 0.8821 (higher 0.4–5% vs. others) - Phage classification accuracy: 90.27% higher 4.4% vs. DeepVirFinder Comparable to PPR-Meta: 92.8% - Genome assembly accuracy: 63.7% Compared to CHEER: 61.5% PPR-Meta: 40.5%
39	VirRep	ML (BERT + BiLSTM)	Published human gut virome catalogs, genomes of human gut prokaryotes	~140,000 viral genomes, ~4,600 prokaryotic genomes	Broad DNA viral coverage (prokaryotic and eukaryotic)	https://github.com/ZhaoXM-Lab/VirRep	2024	fasta	Nucleotide sequences	https://doi.org/10.1186/s13059-024-03320-9	4	YES	Assembled contigs	1.5 kbp	>3 kb (medium-long)	- Implements stringent quality control during fine-tuning to eliminate contamination - Performs reliably across varying viral proportions (5–90%)	- Comprehensive evaluation across diverse environments is lacking - Requires biome-specific fine-tuning for non-gut or other environments	- GGCM-test dataset - IMG/VR-gut, DEVoC, and GPIC datasets - High-quality crAss-like phages - Lak-phages from human and mammalian gut samples	- geNomad - VIBRANT - VirSorter2 - VirFinder - DeepVirFinder - PPR-Meta - Seeker - INHERIT	- High recovery of viral contigs missed by DeepVirFinder and VirSorter2 - Outperformed all compared tools on both synthetic and real datasets across environments
40	ViraLM	ML (DNABERT-2 + binary classifier)	NCBI RefSeq viral, data from public studies	49,929 high-quality viral genomes	DNA and RNA viruses from bacterial, archaeal, and eukaryotic hosts	https://github.com/ChengPENG-wolf/ViraLM	2024	fasta	Nucleotide sequences	https://doi.org/10.1093/bioinformatics/btae704	10	YES	Assembled contigs	300 bp	<2 kb (short contigs)	- Retains pure viral contigs and discards highly contaminated contigs - Enables cross-environment virus discovery - Achieves 22% improvement in F1-score on short contigs (compare to other tools)	- May lose long-range genomic context - Provides limited functional information - Faces computational challenges when processing lengthy input sequences	- IMG/VR dataset - Eukaryotic genomes - Prokaryotic genomes - Three public microbiome datasets	- geNomad - VIRify - VirSorter2 - VIBRANT - VirRep - DeepVirFinder	- F1-score improvement: +22% on short contigs compared to all other tools - F1-scores (Eukaryotic host tests) 0.91 (bat contigs) 0.92 (human contigs) - Consistently outperformed all six tools across different contig lengths and host types.
41	GCNFrame	ML (MLP)	NCBI and ICEberg	6,020 number of sequences	Prokaryotic dsDNA phages (bacteriophages) and bacterial host elements (ICEs), Prophages	https://github.com/deepomicslab/GCNFrame, https://github.com/deepomicslab/Graphage	2024	fasta	Nucleotide sequences	https://doi.org/10.1093/bioinformatics/btae188	4	YES	Assembled contigs	≥600 bp tested	Any (variation-tolerant)	- Gapped patterns effectively handle SNPs, InDels, and sequencing errors - Excels on sequences with limited training homology - Supports motif discovery for viral feature identification - Enables multiple phenotype prediction tasks: integration sites, lifestyle, and host prediction	- Sensitive to hyperparameter settings, which can affect model stability - Graph memory overhead due to inclusion of all possible k-mers, even those with zero counts)	- NCBI viral genomes - ICEberg database - ImmeDB - BACPHLIP protein dataset (206 lysogeny-associated proteins) - Integration site dataset	- AF-based (alignment-free methods) - Word2Vec-based feature embedding - Sequence-based classification approaches - k-Nearest Neighbors (kNN) - Random Forest (RF) - Multilayer Perceptron (MLP)	- Integration site prediction: AUROC = 0.989, F1 = 0.975 - Host prediction: AUROC = 0.961, F1 = 0.947 - Outperformed all baseline models by 3–8% in AUROC and 2–6% in F1
42	PhaGCN	ML (CNN + GCN )	NCBI RefSeq	3,639 Caudovirales genomes from 8 families	Bacteriophages (Caudovirales), validated families: Myoviridae, Siphoviridae, Podoviridae, Ackermannviridae, Herelleviridae, Demerecviridae, extensible to Rudiviridae, Inoviridae	https://github.com/KennthShang/PhaGCN	2021	fasta	Nucleotide sequences	https://doi.org/10.1093/bioinformatics/btab293	115	YES	Assembled contigs	2 kbp	≥4 kbp (longer better)	- Performs phage taxonomic classification at the family level - Extensible to incorporation of new phage families	- Performance decreases with shorter contigs (<4 kb) - Caudovirales-centric (covers ≈95.8% of known phages, but is not universal)	- Simulated phage contigs - Real metagenomic assemblies	- vConTACT 2.0 - POGs - ClassiPhage - CNN-only baseline	- Precision/Recall: >90% for contigs ≥4 kbp - Accuracy: 100% on real datasets - Detects 74.8% of phage contigs missed by vConTACT - Rejects non-phages with <0.01% false positive rate
43	geNomad	ML (DNN + XGBoost)	GTDB, TOPAZ, PLSDB, RefSeq, IMG/VR version 3, Specialized sets of viruses (Nucleocytoviricota, Leviviridae, Asgard archaea viruses, etc.)	2,886 bacterial genomes, 336 archaeal genomes, 988 metagenome-assembled genomes of small eukaryotes, 232,031,767 protein sequences	Broad-spectrum DNA viruses (prokaryotic + eukaryotic) and plasmids, capable of identifying novel MGEs without explicit labels, sequences of plasmids, proviruses, RNA and giant viruses	https://github.com/apcamargo/genomad	2023	fasta	Nucleotide sequences	https://doi.org/10.1038/s41587-023-01953-y	594	YES	Assembled contigs	No strict minimum (2-3 kb recommended)	≥3 kb for good performance	- Enables simultaneous identification of plasmids and viruses - Provides detailed taxonomic and functional information	- May not classify completely novel viral families lacking known markers - At lower taxonomic ranks, shows limited family coverage (61.8%)	- TIGER dataset containing prophage sequences - Representative genomes from the ICTV	- For viruses: VirSorter2, VIBRANT, PPR-Meta, DeepVirFinder - For plasmids: PlasX, PPR-Metaviral, Verify, PlasClass	Highest overall MCC across tested tools for both plasmids (77.8%) and viruses (95.3%)
44	VirSorter	Profile hidden Markov models	RefSeq Virus genomes, data from public studies	25,408 phage protein clusters	Bacterial and archaeal dsDNA viruses (Caudovirales and non-Caudovirales), detects integrated prophages and free lytic viruses	https://github.com/simroux/VirSorter	2015	fastq	Nucleotide sequences	https://doi.org/10.7717/peerj.985	1149	YES	Assembled contigs or draft genomes, single genomes, metagenomes, or single-cell amplified genomes	>3kb	>10kb	- Scalable, community-available pipeline for viral discovery in bacterial/archaeal data - Maintains high Precision (≥99%) across contig sizes - Performs well on fragmented genomes and SAGs	- Limited detection of eukaryotic viruses (database bias) - Inefficient for short contigs (<3 kb) or non-assembled reads - May include false positives (genomic islands, MGEs) - Does not analyze integrase/att sites, less accurate for complete prophage boundaries	- Simulated datasets: 10 microbial + 10 viral metagenomes (RefSeq & WGS genomes) - Single - cell amplified genomes (SAGs) - 127 SUP05 SAGs with curated prophages - Viral metagenomes contaminated with 1-25% cellular reads (HiSeq 100 bp)	- PhiSpy - Phage_Finder - PHAST	- Precision and Recall (Sensitivity) - On complete genomes: Recall 64-85%, Precision 74-93% - On fragmented data (SAGs): VirSorter Recall 65-88%, Precision 81-100% (outperforming other tools)
45	Cenote-Taker 2	Profile hidden Markov models + BLAST	hallmark gene HMM (Hmmer) database, CDD, Pfam, and PDB, GenBank, RefSeq	?	All virus classes with DNA or RNA genomes, Prokaryotic, Prophages, Archaeal,Eukaryotic	https://github.com/mtisza1/Cenote-Taker2	2020	fasta	Nucleotide sequences	https://doi.org/10.1093/ve/veaa100	141	YES	Assembled contigs/genomes	≥1 kb	- Contigs ≥5 kb - Especially complete viral genomes or high-quality assemblies	- Integrated discovery and annotation - Prophage pruning module - Annotates diverse viruses (phages and eukaryotic viruses) - Handles circularization and terminal repeats	- Does not allow automatic identification of ribosomal frameshifts and intron-containing genes - Limited by only using databases with well-curated gene families - Performance depends on the presence of recognizable hallmark genes - May miss minimal or highly degraded viruses lacking core proteins	- Human gut DNA virome (SRR6128021) - Amazon River metagenome (ERR2338392) - Wastewater DNA virome (SRR3580070) - Sewage RNA virome (ERR3201762) - Tasmanian devil stool metatranscriptome (SRR8048119) - Caudovirales RefSeq (3,493 complete genomes) for validation - Bacteroides xylanisolvens genome (ASM654696v1) for prophage testing	- VirSorter (v1) - DeepVirFinder - Non-targeted pipeline (Paez-Espino et al., 2017) - VIGA (for annotation comparison)	Consistently outperformed VirSorter, DeepVirFinder, Non-targeted pipeline , and VIGA in: - Viral recovery (higher sensitivity and genome detection rates) - Specificity (fewer false positives and misclassified contigs) - Annotation depth (more complete and accurate gene/function identification) - Prophage boundary accuracy (precise trimming and genome completeness)
46	Phigaro	Profile hidden Markov models	pVOGs	54 bacterial strains, 24 prophages	Prophage	https://github.com/bobeobibo/phigaro	2020	fasta	Nucleotide sequences	https://doi.org/10.1093/bioinformatics/btaa250	186	YES	Assembled contigs	-	-	- Able to detect prophage regions from raw genome and metagenome assemblies as input - Produces dynamic annotated prophage genome maps and marks possible transposon insertion sites inside prophages - Applicable for mining prophage regions from large metagenomic datasets	- Slightly lower Jaccard index compared to PHASTER and VirSorter - Sensitivity depends on the selected detection mode	14 organisms, 25 prophage regions in total	- PHASTER - VirSorter - Phage_Finder - ProphET - Prophinder - PhiSpy	- Jaccard index: 0.240 to 0.402 - Positive Predictive Value (PPV): 0.538 to 0.829
47	Phage Finder	HMM + BLAST + tRNAscan-SE + Aragorn + fasta33 + MUMMER	NCBI or WU BLASTP data, HMMSEARCH data, tRNAscan-SE data, Aragorn data, Phage_Finder information file, GenBank	?	Prophage	https://phage-finder.sourceforge.net/	2006	assembly in txt format	Nucleotide sequences	https://doi.org/10.1093/nar/gkl732	368	YES	- Complete or draft bacterial/archaeal genome sequences in FASTA format - Requires corresponding gene annotation files in GenBank (.gbk) or tab-delimited format containing predicted ORFs and functional annotations	-	-	- Identifies prophages based on multiple criteria, including: Presence of phage hallmark genes (capsid, terminase, integrase, tail, portal) GC content deviation from host genome tRNA/tmRNA integration sites Gene clustering and prophage-like ORF neighborhoods Customizable thresholds allow tuning for sensitivity vs specificity - Applicable to both bacterial and archaeal genomes - Accurate boundary …	- Can skip “tandem” (piggy-back) prophages integrated into a single genomic site - Many putative prophage regions lack core HMM matches ( large terminase, portal, major capsid), may cause missed detections under strict mode settings.	42 complete bacterial genomes with manually curated prophages (total of 118 known prophages)	-	- Sensitivity: 91% (107 out of 118) - False positives: 7% (11 out of 151 predicted regions)
48	RdRp-scan	Hidden Markov Models	NCBI Riboviria's proteins, PALMdb, data from public studies	~15,200 curated RdRp sequences	Primarily eukaryotic RNA viruses (across all major RNA virus phyla, +ssRNA,- ssRNA, dsRNA), with partial coverage of prokaryotic RNA phages	https://github.com/JustineCharon/RdRp-scan	2022	fasta	Nucleotide sequences	https://doi.org/10.1093/ve/veac082	92	YES	Assembled contigs	Contigs are typically over 600 nucleotides in length, ORFs of at least 200 amino acids in length are analyzed, which is a recommendation for reliable phylogenetics and annotation.	-	- Detects RNA viruses with <30% identity, beyond reach of BLAST-based tools - Custom, curated RdRp HMM and motif databases (A, B, C motifs) - Provides taxonomy placement and functional motif validation - Detects novel “viral dusk matter” (distant RNA viruses)	- Short or fragmented ORFs (<200 aa) are often missed - Requires manual validation for some motifs and structural matches - Performance depends on database updates (must be regularly maintained) - May miss extremely divergent RdRps that fall outside of existing HMM or structural models	- Microbial eukaryote transcriptomes (MMETSP, Keeling et al. 2014). - 44,779 divergent RdRp-like sequences from Zayed et al. 2022 marine metagenomes - NCBI nr and recent RNA virome studies (Wolf et al. 2020, Chen et al. 2021)	- InterProScan - Phyre2	- Detection rate (Zayed dataset, ≥200 aa): RdRp-scan: 94% detected, 6% false negatives InterProScan: 75% detected, 25% false negatives - ROC curve analysis (MMETSP data): RdRp-scan achieved higher sensitivity and fewer false positives - Detects sequences with as little as 10% identity to known RdRps
49	NeoRdRp2	Hidden Markov Models	PALMdb, NCBI RNA Virus database, UniProtKB, GenBank, data from public studies	557,197 RdRp-containing sequences	RNA viruses (primarily eukaryotic, includes prokaryotic RNA phages such as Leviviricetes	https://github.com/shoichisakaguchi/NeoRdRp	2024	fasta	Nucleotide sequences	https://doi.org/10.3389/fviro.2024.1378695	5	YES	Metatranscriptomic/metagenomic assemblies, predicted viral ORFs	-	-	- Largest curated RdRp HMM database (19,394 models from 557k sequences) - Detects broad RNA virus diversity across families and clades - Includes re-annotation with InterProScan and structural motifs	- May split core RdRp motifs (A–C) during HMM construction - False positives in a small fraction (188/564k non-RdRp hits) - Extremely divergent RdRps may still escape detection.	- UniProtKB - FLDS dataset - Wolf 2018, Zayed 2022, Edgar 2022 (Serratus), Neri 2022 RNA virus collections.	- RdRp-scan - RVDB-prot - ViralRdRp_pHMMs - LucaProt (AI model) - RdRpBin (ML-based) - Palmscan - Serratus Lite - VirSorter2	- UniProtKB benchmark: Recall: 99.4% (up from 97.2%) Precision: 81.6% (up from 76.8%) Specificity: 100% - FLDS dataset (RdRp detection): NeoRdRp2: 216/228 RdRps detected (highest among all) LucaProt: 212, RdRp-scan: 201, RVDB-prot: 199 Capsid false positives: 5 (low) Unannotated detection: 26 (balanced, low false positives)
50	ViralRecall	Profile hidden Markov models	Data from public studies	2436 NCLDV genomes, 28,696 GVOG's models	nucleo-cytoplasmic large DNA viruses (NCLDV)	https://github.com/faylward/viralrecall	2021	fasta	Nucleotide sequences	https://doi.org/10.3390/v13020150	80	yes	Full genomes and contigs	From 5 kbp for analysis of fragments (pseudocontigs), but the quality is low	Full or large contigs (>20 kbp), especially in whole genome or MAG analysis	- High specificity and high sensitivity - Capable of detecting divergent (novel) viruses - Integration of search for NCLDV (Nucleocytoplasmic Large DNA Virus) marker proteins - Specifically searches for PolB, MCP (major capsid protein), A32, VLTF3, and other hallmark genes to identify giant viruses - Useful for purifying MAGs (Metagenome-Assembled Genomes) from contamination	- Potential for false positives on short fragments - Time-consuming and not feasible for large datasets	879 non-NCLDV dsDNA genomes and 1548 genomes in the NCLDV database	- MG-Digger - Giant Virus Finder - FastViromeExplorer	- Specificity: 99.2% - Sensitivity: 98.3% - False positive rate on short fragments: 4.8% (mainly jumbo Caudovirales)
51	Kraken2	k-mer	Refeq viral	?	Broad DNA and RNA viral coverage through reference-based k-mer matching, dsDNA bacteriophages (Caudovirales) and vertebrate DNA viruses (Herpesviridae, Adenoviridae, Papillomaviridae, Poxviridae) in nucleotide mode With Kraken 2X (protein-space), also identifies divergent RNA viruses	https://github.com/DerrickWood/kraken2	2019	fastq,fasta	Nucleotide sequences	https://doi.org/10.1186/s13059-019-1891-0	6081	NO	- Raw or assembled metagenomic reads	-	-	- Introduces compact hash table for efficient memory usage - Uses spaced-seed minimizers to improve alignment accuracy - Incorporates translated search (Kraken 2X) for amino acid–level matching - Boosts viral sensitivity compared to purely nucleotide-based classifiers	- Slightly reduced specificity due to probabilistic hashing - Limited species-level resolution for highly similar taxa - Relies on the quality and completeness of the reference database	- Simulated strain-exclusion datasets: 40 prokaryotic + 10 viral genomes - FDA-ARGOS real sequencing data - NCBI RefSeq	- Kraken 1 - KrakenUniq - Centrifuge - CLARK - Kaiju	- Accuracy (genus-level F1): comparable or superior to Kraken 1, CLARK, and Centrifuge - Kraken 2X achieves viral sensitivity ≈ Kaiju - F1-score > 0.9 on bacterial datasets
52	DisCVR	k-mer	NCBI taxonomy database	33,367 sequences of the hemorrhagic fever viruses, 442,282 sequences of viruses associated with respiratory disease, 1,762,968 sequences of pathogenic viruses	Human DNA and RNA viruses	https://bioinformatics.cvr.ac.uk/software/discvr/ , https://github.com/MahaMaabar/DisCVR	2019	fastq	Nucleotide sequences	https://doi.org/10.1093/ve/vez033	11	NO	- Raw reads	-	-	- Detects known human viruses with high sensitivity and specificity - Allows custom database building for user-defined viral targets	- Lower sensitivity for low-coverage or highly fragmented samples	- 89 human respiratory infection RNA-seq samples - 177 blood RNA-seq samples	- Kraken - KrakenHLL - CLARK	- Sensitivity: 79% - Specificity: 100% (at 850 k-mer threshold) - Comparable ROC AUC to CLARK and Kraken
53	CLARK	k-mer	NCBI/Refeq viral	?	Bacterial, archaeal, and eukaryotic mainly DNA viruses, but RNA viruses can be detected if represented in the database.	http://clark.cs.ucr.edu/	2015	fasta,fastq	Nucleotide sequences	https://doi.org/10.1186/s12864-015-1419-2	775	NO	- Raw or preprocessed reads - Text file of k-mer distributions - Assembled contigs	-	-	- Using target-specific discriminative k-mers - Provides confidence scores for each classification - Supports RAM-efficient operation for large-scale datasets	- Precision - sensitivity tradeoff depending on k-mer size	- Simulated metagenomic datasets: (bacterial + archaeal reads) - Real metagenomic datasets: Human Microbiome Project (HMP)	- Kraken - NBC (Naive Bayes Classifier) - BLAST-based methods - Kraken-Q - LMAT	- Precision: 99 - 100% (genus level, depending on k = 20 - 31) - Sensitivity: 77 - 99% (genus level, depending on k = 20 - 31) - Performs as accurately as NBC with >1000× faster speed - Species-level performance: Precision 86 - 94%, Sensitivity 58 - 94% - Comparable accuracy on Human Microbiome Project (HMP) datasets
54	Vista	Pairwise alignment + k-mer profiles + ML	NCBI Viral Genomes Resource	21263 complete sequences	Optimized for Caudoviricetes - tailed dsDNA bacteriophages infecting bacterial and archaeal hosts, eukaryotic viral families, spanning ssDNA, dsDNA, ssRNA, and dsRNA	https://ngdc.cncb.ac.cn/vista/index	2025	fasta	Nucleotide sequences	https://doi.org/10.1093/gpbjnl/qzae082	3	YES	- Complete viral genomes - Adaptable to metagenomic viral contigs ≥5 kb	-	-	- Handles divergent viruses - Automated thresholds	- Bias toward taxa with many reference sequences - Difficulty handling singletons and segmented genomes - Requires frequent database updates to maintain accuracy	- NCBI Viral Genomes Resource - Caudoviricetes dataset - Freshwater Spring Bloom Metagenomes (PRJEB52406)	- PASC	- FMI: 100% (genus, species) for VISTA vs. 82.1% (genus) for PASC - Family-level accuracy: 93.62% (44/47 correct)
